# Supplementary material for: Targeting the SREBP-1/Hsa-Mir-497/SCAP/FASN Oncometabolic Axis Inhibits the Cancer Stem-like and Chemoresistant Phenotype of Non-Small Cell Lung Carcinoma Cells
Source: Int J Mol Sci. 2022 Jun 30;23(13):7283. doi: 10.3390/ijms23137283 (PMC9266857; doi:10.3390/ijms23137283)
Supplement: Supplementary file 1 [file ijms-23-07283-s001.zip]

Archive with 1 entries (1 files):
- ijms-1736935-supplementary.pdf
